# Supplementary material for: Genetic and Regulatory Mechanisms of Comorbidity of Anxiety, Depression and ADHD: A GWAS Meta-Meta-Analysis Through the Lens of a System Biological and Pharmacogenomic Perspective in 18.5 M Subjects
Source: J Pers Med. 2025 Mar 5;15(3):103. doi: 10.3390/jpm15030103 (PMC11943124; doi:10.3390/jpm15030103)
Supplement: Supplementary file 1 [file jpm-15-00103-s001.zip]

Archive with 1 entries (1 files):
- jpm-3370522-supplementary.pdf
